# Supplementary material for: Dickkopf Proteins and Their Role in Cancer: A Family of Wnt Antagonists with a Dual Role
Source: Pharmaceuticals (Basel). 2021 Aug 18;14(8):810. doi: 10.3390/ph14080810 (PMC8400703; doi:10.3390/ph14080810)
Supplement: Supplementary file 1 [file pharmaceuticals-14-00810-s001.zip]

Archive with 4 entries (4 files):
- Supplementary Table S1 review DKKs.pdf
- Supplementary Table S2 review DKKs.pdf
- Supplementary Table S3 review DKKs.pdf
- Supplementary Table S4 review DKKs.pdf
